# Supplementary material for: Automated Classification of Lung Cancer Subtypes Using Deep Learning and CT-Scan Based Radiomic Analysis
Source: Bioengineering (Basel). 2023 Jun 6;10(6):690. doi: 10.3390/bioengineering10060690 (PMC10295141; doi:10.3390/bioengineering10060690)
Supplement: Supplementary file 1 [file bioengineering-10-00690-s001.zip]

Archive with 1 entries (1 files):
- bioengineering-2320298-supplementary.pdf
